# Supplementary material for: A Systematic Review Exploring Dietary Behaviors, Psychological Determinants and Lifestyle Factors Associated with Weight Regain After Bariatric Surgery
Source: Healthcare (Basel). 2024 Nov 11;12(22):2243. doi: 10.3390/healthcare12222243 (PMC11594053; doi:10.3390/healthcare12222243)
Supplement: Supplementary file 1 [file healthcare-12-02243-s001.zip]

Archive with 1 entries (1 files):
- healthcare-3287967-supplementary.pdf
